# Supplementary material for: Indoleamine 2,3‐dioxygenase 1 inhibition reverses cancer‐associated fibroblast‐mediated immunosuppression in high‐grade serous ovarian cancer
Source: FEBS Open Bio. 2025 Oct 13;16(2):432–46. doi: 10.1002/2211-5463.70126 (PMC12871551; doi:10.1002/2211-5463.70126)
Supplement: Supplementary file 1 — Table S1. List of antibodies used for flow cytometry. Table S2. List of primer sequences used for real time PCR. [file FEB4-16-432-s001.xlsx]

## Sheet: Table S1
Table S1. List of antibodies used for flow cytometry.
Specificity	Conjugate	Clone	Source	Catalogue number
CD3	PerCP	UCHT1	Biolegend	300428
CD4	PE	RPA-T4	Biolegend	300508
CD8	APC-Cy™7	SK1	BD	557834
CD279 (PD-1)	BV421	EH12.1	BD	562516
AKT Phospho (Ser473)	PE	A21001C	Biolegend	6554
CD326 (EpCAM)	FITC	HEA-125	Miltenyi Biotec	130080301
alpha smooth muscle Actin		EPR5368	abcam	ab124964
Goat anti-Rabbit IgG (H+L) Cross-Adsorbed Secondary	Alexa Fluor™ 488		Invitrogen	A-11008

## Sheet: Table S2
Table S2. List of primer sequences used for real time PCR
Primer	Reference sequence	sequence	product	tm(°C)
	number		size(bp)
FAP	NM_004460.5	F-CCAGAATGTTTCGGTCCTGT	154	57.81/55.99
		R-CGAAATGGCATCATAGCTGA
ACTA2	NM_001141945.2	F-GCTGTTTTCCCATCCATTGT	148	56.57/57.19
		R-TGGTGATGATGCCATGTTCT
podoplanin/PDPN	AF390106.1	F-CTGCTCTTCGTTTTGGGAAG	190	57.02/58.32
		R-TTGCCACCAGAGTTGTCAAG
ITGA11	NM_001004439.2	F-AAGGTGCCAGACCTACATGG	154	59.38/58.56
		R-TTCGCCATACTGCACAACTC
TNC	NM_002160.4	F-CCACAATGGCAGATCCTTCT	157	57.57/ 60.25
		R-GTTAACGCCCTGACTGTGGT
FSP1	NM_002961.3	F-GGTGTCCACCTTCCACAAGT	161	59.82/58.98
		R-TGTTGCTGTCCAAGTTGCTC
PDGFRA	NM_006206.6	F-GGCCCCATTTACATCATCAC	160	56.53/58.27
		R-CATAGCTCCGTGTGCTTTCA
PDGFRB	NM_002609.4	F-TCAGAGCTGACACTGGTTCG	148	59.68/60.11
		R-CAGGGTGGCTCTCACTTAGC
IDO1	NM_002164.6	F- CCTTACTGCCAACTCTCCAA	154	57.14/58.17
		R-TACTGCAGTCTCCATCACGA
PD-L1	AY254342.1	F-TATGGTGGTGCCGACTACAA	157	58.73/ 57.92
		R-TGCTTGTCCAGATGACTTCG
COX2	AY462100.1	F-TGAAACCCACTCCAAACACA	187	57.48/58.08
		R-GAGAAGGCTTCCCAGCTTTT
IL6	NM_000600.5	F-TACCCCCAGGAGAAGATTCC	175	57.81/57.93
		R-TTTTCTGCCAGTGCCTCTTT
IL8/CXCL8	NM_000584.4	F-TCTGCAGCTCTGTGTGAAGG	153	59.97/ 58.97
		R-AATTTCTGTGTTGGCGCAGT
CCL2	NM_002982.4	F-CCCCAGTCACCTGCTGTTAT	171	59.38/ 57.12
		R-TGGAATCCTGAACCCACTTC
CCL5	NM_002985.3	F-CGCTGTCATCCTCATTGCTA	150	57.77/ 60.25
		R-GAGCACTTGCCACTGGTGTA
CCL7	NM_006273.4	F-AGCCTCTGCAGCACTTCTGT	171	61.77/ 61.19
		R-CAGTGGCTACTGGTGGTCCT
CCL8	NM_005623.3	F-TTCCATTCCAATCACCTGCT	172	57.09/ 59.05
		R-ATCCCTGACCCATCTCTCCT
CXCL1	NM_001511.4	F-GAAAGCTTGCCTCAATCCTG	107	57.06/59.75
		R-CACCAGTGAGCTTCCTCCTC
CXCL5	NM_002994.5	F-TGTTTACAGACCACGCAAGG	185	58.41/ 56.06
		R-TTGTTTCCACCGTCCAAAAT
CXCL9	NM_002416.3	F-GGCATCATCTTGCTGGTTCT	155	58.24/ 56.04
		R-TCAATTTTCTCGCAGGAAGG
CXCL10	NM_001565.4	F-CTGTACGCTGTACCTGCATCA	172	60.14/55.82
		R-TTCTTGATGGCCTTCGATTC
CXCL11	NM_005409.5	F-TGGGGTAAAAGCAGTGAAAG	151	55.85/56.22
		R-TATAAGCCTTGCTTGCTTCG
CXCL12	NM_199168.4	F-GAGCTACAGATGCCCATGC	154	58.37/ 57.17
		R-CTTTAGCTTCGGGTCAATGC
GAPDH	NM_002046.5	F-CATCATCCCTGCCTCTACTG	147	57.16/ 55.98
		R-TTGGCAGGTTTTTCTAGACG
